# Supplementary material for: Slower environmental change hinders adaptation from standing genetic variation
Source: PLoS Genet. 2018 Nov 1;14(11):e1007731. doi: 10.1371/journal.pgen.1007731 (PMC6233921; doi:10.1371/journal.pgen.1007731)
Supplement: S1 Table — (TXT) [file pgen.1007731.s019.txt]

Nomenclature_1	Experimental regime_2	Replicate_3	Generation_4	Reference_5	gDNA_6
M00	Ancestral lab-adapted monoecious	ND	ND	Theologidis et al.	ind
CM110	Control	1	10	Theologidis et al.	ind
CM210	Control	2	10	Theologidis et al.	ind
CM310	Control	3	10	Theologidis et al.	ind
CM135	Control	1	35	Theologidis et al.	ind
CM235	Control	2	35	Theologidis et al.	ind
CM335	Control	3	35	Theologidis et al.	ind
CM150	Control	1	50	Theologidis et al.	ind
CM250	Control	2	50	Theologidis et al.	ind
CM350	Control	3	50	Theologidis et al.	ind
SM210	Sudden	2	10	Theologidis et al.	ind
SM310	Sudden	3	10	Theologidis et al.	ind
SM510	Sudden	5	10	Theologidis et al.	ind
SM610	Sudden	6	10	Theologidis et al.	ind
SM235	Sudden	2	35	Theologidis et al.	ind
SM335	Sudden	3	35	Theologidis et al.	ind
SM535	Sudden	5	35	Theologidis et al.	ind
SM635	Sudden	6	35	Theologidis et al.	ind
SM250	Sudden	2	50	Theologidis et al.	ind
SM350	Sudden	3	50	Theologidis et al.	ind
SM550	Sudden	5	50	Theologidis et al.	ind
SM650	Sudden	6	50	Theologidis et al.	ind
GM110	Gradual	1	10	Theologidis et al.	ind
GM210	Gradual	2	10	Theologidis et al.	ind
GM310	Gradual	3	10	Theologidis et al.	ind
GM510	Gradual	5	10	Theologidis et al.	ind
GM135	Gradual, ancestral 5	1	35	Theologidis et al. and here	ind pool
GM235	Gradual, ancestral 7	2	35	Theologidis et al. and here	ind pool
GM335	Gradual, ancestral 4	3	35	Theologidis et al. and here	ind pool
GM435	Gradual, ancestral 1	4	35	Here	pool
GM535	Gradual, ancestral 3	5	35	Theologidis et al. and here	ind pool
GM635	Gradual, ancestral 2	6	35	Here	pool
GM735	Gradual, ancestral 6	7	35	Here	pool
GM150	Gradual	1	50	Theologidis et al.	ind
GM350	Gradual	3	50	Theologidis et al.	ind
GM550	Gradual	5	50	Theologidis et al.	ind
GM135H15	High salt, High pop size	1	15	Here	pool
GM235H15	High salt, High pop size	1	15	Here	pool
GM335H15	High salt, High pop size	1	15	Here	pool
GM435H15	High salt, High pop size	1	15	Here	pool
GM535H15	High salt, High pop size	1	15	Here	pool
GM635H15	High salt, High pop size	1	15	Here	pool
GM735H15	High salt, High pop size	1	15	Here	pool
GM135H30	High salt, High pop size	1	30	Here	pool
GM235H30	High salt, High pop size	1	30	Here	pool
GM335H30	High salt, High pop size	1	30	Here	pool
GM435H30	High salt, High pop size	1	30	Here	pool
GM535H30	High salt, High pop size	1	30	Here	pool
GM635H30	High salt, High pop size	1	30	Here	pool
GM735H30	High salt, High pop size	1	30	Here	pool
GM135S115	High salt, Small pop size	1	15	Here	pool
GM235S115	High salt, Small pop size	1	15	Here	pool
GM335S115	High salt, Small pop size	1	15	Here	pool
GM435S115	High salt, Small pop size	1	15	Here	pool
GM535S115	High salt, Small pop size	1	15	Here	pool
GM635S115	High salt, Small pop size	1	15	Here	pool
GM735S115	High salt, Small pop size	1	15	Here	pool
GM135S215	High salt, Small pop size	2	15	Here	pool
GM235S215	High salt, Small pop size	2	15	Here	pool
GM335S215	High salt, Small pop size	2	15	Here	pool
GM435S215	High salt, Small pop size	2	15	Here	pool
GM535S215	High salt, Small pop size	2	15	Here	pool
GM635S215	High salt, Small pop size	2	15	Here	pool
GM735S215	High salt, Small pop size	2	15	Here	pool
GM135S315	High salt, Small pop size	3	15	Here	pool
GM235S315	High salt, Small pop size	3	15	Here	pool
GM335S315	High salt, Small pop size	3	15	Here	pool
GM435S315	High salt, Small pop size	3	15	Here	pool
GM535S315	High salt, Small pop size	3	15	Here	pool
GM635S315	High salt, Small pop size	3	15	Here	pool
GM735S315	High salt, Small pop size	3	15	Here	pool
GM135S130	High salt, Small pop size	1	30	Here	pool
GM235S130	High salt, Small pop size	1	30	Here	pool
GM335S130	High salt, Small pop size	1	30	Here	pool
GM435S130	High salt, Small pop size	1	30	Here	pool
GM535S130	High salt, Small pop size	1	30	Here	pool
GM635S130	High salt, Small pop size	1	30	Here	pool
GM735S130	High salt, Small pop size	1	30	Here	pool
GM135S230	High salt, Small pop size	2	30	Here	pool
GM235S230	High salt, Small pop size	2	30	Here	pool
GM335S230	High salt, Small pop size	2	30	Here	pool
GM435S230	High salt, Small pop size	2	30	Here	pool
GM535S230	High salt, Small pop size	2	30	Here	pool
GM635S230	High salt, Small pop size	2	30	Here	pool
GM735S230	High salt, Small pop size	2	30	Here	pool
GM135S330	High salt, Small pop size	3	30	Here	pool
GM235S330	High salt, Small pop size	3	30	Here	pool
GM335S330	High salt, Small pop size	3	30	Here	pool
GM435S330	High salt, Small pop size	3	30	Here	pool
GM535S330	High salt, Small pop size	3	30	Here	pool
GM635S330	High salt, Small pop size	3	30	Here	pool
GM735S330	High salt, Small pop size	3	30	Here	pool
GM350L11	Lineage	ND	ND	Noble et al.	pool
GM350L28	Lineage	ND	ND	Noble et al.	pool
footnotes:
1. designation for the population or inbred line, for which the WormBase lab designation is EEV
2. experimental evolution regimes or states as defined in materials and methods
3. Number of replicate population during experimental evolution
4. Number of generations under the specific experimental evolution regime
5. Publication where first described
6. individual or pooled gDNA obtained
